# Supplementary material for: The Role of Opioid Receptor Antagonists in Regulation of Blood Pressure and T-Cell Activation in Mice Selected for High Analgesia Induced by Swim Stress
Source: Int J Mol Sci. 2024 Feb 23;25(5):2618. doi: 10.3390/ijms25052618 (PMC10932203; doi:10.3390/ijms25052618)
Supplement: Supplementary file 1 [file ijms-25-02618-s001.zip]

Archive with 1 entries (1 files):
- ijms-2853416-supplementary.pdf
